# Supplementary material for: Establishment and analysis of a novel diagnostic model for systemic juvenile idiopathic arthritis based on machine learning
Source: Pediatr Rheumatol Online J. 2024 Jan 19;22:18. doi: 10.1186/s12969-023-00949-x (PMC10797915; doi:10.1186/s12969-023-00949-x)
Supplement: Supplementary file 3 — Supplementary Material 3 [file 12969_2023_949_MOESM3_ESM.xlsx]

## Sheet: Sheet1
Supplementary Table S5 GSEA research on 4 key genes
ALDH1A1					CEACAM1					SLC6A8					YBX3
ID	Description	NES	pvalue		ID	Description	NES	pvalue		ID	Description	NES	pvalue		ID	Description	NES	pvalue
hsa03010	Ribosome	2.11796	2.88213e-07		hsa04613	Neutrophil extracellular trap formation	2.17826	1.46355e-07		hsa00260	Glycine, serine and threonine metabolism	2.10233	0.000131456		hsa00260	Glycine, serine and threonine metabolism	2.13821	4.99701e-05
hsa03040	Spliceosome	2.09125	4.73462e-07		hsa04657	IL-17 signaling pathway	1.94498	9.44969e-05		hsa05144	Malaria	2.08388	7.74452e-05		hsa05144	Malaria	2.09516	2.79105e-05
hsa04612	Antigen processing and presentation	2.08388	1.06256e-05		hsa05146	Amoebiasis	1.94179	6.67163e-05		hsa00860	Porphyrin metabolism	1.92089	0.00260342		hsa00860	Porphyrin metabolism	1.92786	0.000969409
hsa04672	Intestinal immune network for IgA production	2.01188	8.10947e-05		hsa05150	Staphylococcus aureus infection	1.93224	0.000235992		hsa04137	Mitophagy - animal	1.9123	0.000862958		hsa04137	Mitophagy - animal	1.92318	0.000419256
hsa05332	Graft-versus-host disease	1.99343	0.000106485		hsa05219	Bladder cancer	1.92577	0.000301761		hsa00910	Nitrogen metabolism	1.88357	0.00530561		hsa04966	Collecting duct acid secretion	1.87449	0.0035892
hsa05164	Influenza A	1.99226	1.80835e-07		hsa05144	Malaria	1.91835	0.000788882		hsa04966	Collecting duct acid secretion	1.87733	0.00829248		hsa00910	Nitrogen metabolism	1.86271	0.00408238
hsa04940	Type I diabetes mellitus	1.95949	0.000149951		hsa00480	Glutathione metabolism	1.77888	0.00177518		hsa04512	ECM-receptor interaction	1.79601	0.00123768		hsa04613	Neutrophil extracellular trap formation	1.83984	0.000275235
hsa05310	Asthma	1.93496	0.000706929		hsa05202	Transcriptional misregulation in cancer	1.76516	0.000272639		hsa04613	Neutrophil extracellular trap formation	1.74821	0.00138815		hsa04978	Mineral absorption	1.76424	0.00187366
hsa05330	Allograft rejection	1.92991	0.000469284		hsa00260	Glycine, serine and threonine metabolism	1.75383	0.00387437		hsa04978	Mineral absorption	1.68443	0.00862081		hsa04512	ECM-receptor interaction	1.75138	0.00256219
hsa00053	Ascorbate and aldarate metabolism	1.90921	0.00106167		hsa00910	Nitrogen metabolism	1.738	0.0073772		hsa04610	Complement and coagulation cascades	1.67016	0.0140327		hsa00330	Arginine and proline metabolism	1.69936	0.00759437
hsa00040	Pentose and glucuronate interconversions	1.85648	0.0016642		hsa00512	Mucin type O-glycan biosynthesis	1.7042	0.0148036		hsa04976	Bile secretion	1.64029	0.0125617		hsa05219	Bladder cancer	1.69674	0.00725784
hsa05208	Chemical carcinogenesis - reactive oxygen species	1.77471	2.09526e-05		hsa04145	Phagosome	1.69031	0.00121324		hsa04216	Ferroptosis	1.63735	0.0149608		hsa05146	Amoebiasis	1.68214	0.00438508
hsa05320	Autoimmune thyroid disease	1.77268	0.00145037		hsa04966	Collecting duct acid secretion	1.6711	0.0180743		hsa04145	Phagosome	1.56922	0.0108256		hsa04216	Ferroptosis	1.67152	0.0131381
hsa05323	Rheumatoid arthritis	1.77	0.00025937		hsa00330	Arginine and proline metabolism	1.66649	0.0103622		hsa05146	Amoebiasis	1.56554	0.0151616		hsa04145	Phagosome	1.63295	0.00399024
hsa05416	Viral myocarditis	1.74206	0.00180125		hsa04610	Complement and coagulation cascades	1.62871	0.00721904		hsa04270	Vascular smooth muscle contraction	1.56146	0.0160152		hsa04610	Complement and coagulation cascades	1.63146	0.00646565
hsa05140	Leishmaniasis	1.73735	0.00102604		hsa04512	ECM-receptor interaction	1.62228	0.00800216		hsa04061	Viral protein interaction with cytokine and cytokine receptor	1.51857	0.018622		hsa04976	Bile secretion	1.6278	0.0149159
hsa04640	Hematopoietic cell lineage	1.71826	0.000537218		hsa04721	Synaptic vesicle cycle	1.61991	0.00794791		hsa04080	Neuroactive ligand-receptor interaction	1.46138	0.0065098		hsa04061	Viral protein interaction with cytokine and cytokine receptor	1.62173	0.0103153
hsa05168	Herpes simplex virus 1 infection	1.71232	1.01862e-06		hsa00220	Arginine biosynthesis	1.61375	0.0211288		hsa04510	Focal adhesion	1.44882	0.0155325		hsa04270	Vascular smooth muscle contraction	1.54417	0.013777
hsa05171	Coronavirus disease - COVID-19	1.67812	5.40309e-05		hsa04110	Cell cycle	1.60964	0.00431917		hsa04659	Th17 cell differentiation	-1.44479	0.0141944		hsa01230	Biosynthesis of amino acids	1.53272	0.0186451
hsa00190	Oxidative phosphorylation	1.65999	0.00106947		hsa04137	Mitophagy - animal	1.59932	0.0100308		hsa04658	Th1 and Th2 cell differentiation	-1.52504	0.00667963		hsa04350	TGF-beta signaling pathway	1.49602	0.021032
hsa05204	Chemical carcinogenesis - DNA adducts	1.65947	0.0080343		hsa04380	Osteoclast differentiation	1.56101	0.0093408		hsa03008	Ribosome biogenesis in eukaryotes	-1.62629	0.0100281		hsa04080	Neuroactive ligand-receptor interaction	1.42946	0.0155038
hsa03008	Ribosome biogenesis in eukaryotes	1.64343	0.00464049		hsa05134	Legionellosis	1.55438	0.0210699		hsa03018	RNA degradation	-1.66475	0.00390481		hsa04510	Focal adhesion	1.4232	0.0213456
hsa04932	Non-alcoholic fatty liver disease	1.62778	0.000623322		hsa01230	Biosynthesis of amino acids	1.54067	0.0192793		hsa03010	Ribosome	-1.85031	5.96694e-05		hsa03018	RNA degradation	-1.61837	0.00522989
hsa04658	Th1 and Th2 cell differentiation	1.61619	0.00258164		hsa05120	Epithelial cell signaling in Helicobacter pylori infection	1.53792	0.021079		hsa05168	Herpes simplex virus 1 infection	-1.90192	1.75821e-08		hsa05340	Primary immunodeficiency	-1.66406	0.00749407
hsa03018	RNA degradation	1.60522	0.00856975		hsa04621	NOD-like receptor signaling pathway	1.53336	0.00739528		hsa03040	Spliceosome	-1.92695	1.6613e-05		hsa00970	Aminoacyl-tRNA biosynthesis	-1.68528	0.0191851
hsa05169	Epstein-Barr virus infection	1.59125	0.000383124		hsa04350	TGF-beta signaling pathway	1.50594	0.0158866							hsa03008	Ribosome biogenesis in eukaryotes	-1.72422	0.00243483
hsa04659	Th17 cell differentiation	1.55417	0.00456959		hsa04114	Oocyte meiosis	1.47337	0.027811							hsa03010	Ribosome	-1.80299	7.57063e-05
hsa05152	Tuberculosis	1.53757	0.00117047		hsa04510	Focal adhesion	1.47008	0.0114014							hsa05168	Herpes simplex virus 1 infection	-1.83728	2.06117e-08
hsa05322	Systemic lupus erythematosus	1.52054	0.012378		hsa05417	Lipid and atherosclerosis	1.44492	0.016571							hsa03040	Spliceosome	-1.9318	2.5818e-05
hsa05321	Inflammatory bowel disease	1.52018	0.0158737		hsa04080	Neuroactive ligand-receptor interaction	1.41854	0.0183917
hsa05134	Legionellosis	1.51583	0.0141497		hsa04060	Cytokine-cytokine receptor interaction	1.38313	0.0290462
hsa05020	Prion disease	1.5137	0.000679391		hsa05205	Proteoglycans in cancer	1.37628	0.0337079
hsa04662	B cell receptor signaling pathway	1.4692	0.0113563		hsa05200	Pathways in cancer	1.27865	0.0316249
hsa04623	Cytosolic DNA-sensing pathway	1.46349	0.031835		hsa05330	Allograft rejection	-1.50685	0.0229728
hsa04217	Necroptosis	1.45939	0.00850545		hsa04514	Cell adhesion molecules	-1.51953	0.00591247
hsa04620	Toll-like receptor signaling pathway	1.44832	0.0159779		hsa04659	Th17 cell differentiation	-1.54289	0.0022595
hsa04979	Cholesterol metabolism	1.42186	0.0350696		hsa05310	Asthma	-1.56325	0.0208713
hsa05145	Toxoplasmosis	1.4084	0.0220702		hsa03018	RNA degradation	-1.60528	0.004961
hsa04625	C-type lectin receptor signaling pathway	1.38524	0.029569		hsa05332	Graft-versus-host disease	-1.61174	0.0098663
hsa04142	Lysosome	1.36604	0.0284295		hsa04658	Th1 and Th2 cell differentiation	-1.64251	0.00100911
hsa05016	Huntington disease	1.33894	0.00878093		hsa04672	Intestinal immune network for IgA production	-1.6598	0.00935472
hsa05132	Salmonella infection	1.26944	0.0315579		hsa05416	Viral myocarditis	-1.75801	0.00211251
hsa05010	Alzheimer disease	1.22245	0.0308172		hsa05340	Primary immunodeficiency	-1.7681	0.00234449
hsa04110	Cell cycle	-1.47468	0.0095209		hsa04612	Antigen processing and presentation	-1.85438	0.000472212
hsa04080	Neuroactive ligand-receptor interaction	-1.61097	0.000452189		hsa03008	Ribosome biogenesis in eukaryotes	-1.87017	0.000549872
hsa04512	ECM-receptor interaction	-1.71327	0.00163294		hsa03040	Spliceosome	-1.87371	1.83096e-05
hsa00512	Mucin type O-glycan biosynthesis	-1.7214	0.00492197		hsa03010	Ribosome	-2.01668	1.08672e-06
hsa00260	Glycine, serine and threonine metabolism	-1.95545	0.0003953		hsa05168	Herpes simplex virus 1 infection	-2.19117	1e-10
